# Supplementary material for: Preparation of p-Methoxy-m-Nitrobenzoic Acid via Catalytic Oxidation Method in Water Solvent
Source: Molecules. 2026 May 21;31(10):1766. doi: 10.3390/molecules31101766 (PMC13210257; doi:10.3390/molecules31101766)
Supplement: Supplementary file 1 [file molecules-31-01766-s001.zip]

Archive with 1 entries (1 files):
- molecules-4303096-supplementary.pdf
